# Supplementary material for: Aerobic Exercise Combined with Multisensory Stimulation Training Improves Cognitive Frailty by Modulating Circulating Klotho
Source: Int J Mol Sci. 2026 Apr 29;27(9):3991. doi: 10.3390/ijms27093991 (PMC13163708; doi:10.3390/ijms27093991)
Supplement: Supplementary file 1 [file ijms-27-03991-s001.zip]

Archive with 3 entries (3 files):
- ARRIVE Checklist.pdf
- Figure S1.pdf
- Raw data of Western Blot.pdf
